# Supplementary material for: Genome-wide identification and characterization of FAD family genes in barley
Source: PeerJ. 2024 Feb 29;12:e16812. doi: 10.7717/peerj.16812 (PMC10909363; doi:10.7717/peerj.16812)
Supplement: Supplemental Information 4 [file peerj-12-16812-s004.xls]

## Sheet: Sheet1
A01	SYBR	tublin	Unkn		23.66	23.66	0
A02	SYBR	tublin	Unkn	-0h	23.79	23.79	0
A03	SYBR	tublin	Unkn	-0h	23.61	23.61	0
A04	SYBR	tublin	Unkn	-NaCI-3h	25.29	25.29	0
A05	SYBR	tublin	Unkn	-NaCI-3h	25.22	25.22	0
A06	SYBR	tublin	Unkn	-NaCI-3h	25.48	25.48	0
A07	SYBR	tublin	Unkn	-NaCI-12h	24.06	24.06	0
A08	SYBR	tublin	Unkn	-NaCI-12h	23.85	23.85	0
A09	SYBR	tublin	Unkn	-NaCI-12h	24.16	24.16	0
A10	SYBR	tublin	Unkn	-NaCI-24h	25.52	25.52	0
A11	SYBR	tublin	Unkn	-NaCI-24h	26.88	26.88	0
A12	SYBR		Unkn		N/A	0	0
B01	SYBR	FAD8	Unkn	-0h	26.42	26.42	0
B02	SYBR	FAD8	Unkn	-0h	26.67	26.67	0
B03	SYBR	FAD8	Unkn	-0h	26.46	26.46	0
B04	SYBR	FAD8	Unkn	-NaCI-3h	27.16	27.16	0
B05	SYBR	FAD8	Unkn	-NaCI-3h	27.29	27.29	0
B06	SYBR	FAD8	Unkn	-NaCI-3h	27.18	27.18	0
B07	SYBR	FAD8	Unkn	-NaCI-12h	26.4	26.4	0
B08	SYBR	FAD8	Unkn	-NaCI-12h	26.47	26.47	0
B09	SYBR	FAD8	Unkn	-NaCI-12h	26.54	26.54	0
B10	SYBR	FAD8	Unkn	-NaCI-24h	26.83	26.83	0
B11	SYBR	FAD8	Unkn	-NaCI-24h	27.36	27.36	0
B12	SYBR		Unkn		N/A	0	0
C01	SYBR	FAD11	Unkn	-0h	25.85	25.85	0
C02	SYBR	FAD11	Unkn	-0h	25.61	25.61	0
C03	SYBR	FAD11	Unkn	-0h	25.58	25.58	0
C04	SYBR	FAD11	Unkn	-NaCI-3h	31.29	31.29	0
C05	SYBR	FAD11	Unkn	-NaCI-3h	31.18	31.18	0
C06	SYBR	FAD11	Unkn	-NaCI-3h	31.5	31.5	0
C07	SYBR	FAD11	Unkn	-NaCI-12h	26.28	26.28	0
C08	SYBR	FAD11	Unkn	-NaCI-12h	26.37	26.37	0
C09	SYBR	FAD11	Unkn	-NaCI-12h	26.32	26.32	0
C10	SYBR	FAD11	Unkn	-NaCI-24h	25.02	25.02	0
C11	SYBR	FAD11	Unkn	-NaCI-24h	25.37	25.37	0
C12	SYBR		Unkn		N/A	0	0
D01	SYBR	FAD13	Unkn	-0h	26.4	26.4	0
D02	SYBR	FAD13	Unkn	-0h	26.45	26.45	0
D03	SYBR	FAD13	Unkn	-0h	26.33	26.33	0
D04	SYBR	FAD13	Unkn	-NaCI-3h	26.78	26.78	0
D05	SYBR	FAD13	Unkn	-NaCI-3h	26.78	26.78	0
D06	SYBR	FAD13	Unkn	-NaCI-3h	26.64	26.64	0
D07	SYBR	FAD13	Unkn	-NaCI-12h	26.05	26.05	0
D08	SYBR	FAD13	Unkn	-NaCI-12h	26.15	26.15	0
D09	SYBR	FAD13	Unkn	-NaCI-12h	26.03	26.03	0
D10	SYBR	FAD13	Unkn	-NaCI-24h	25.82	25.82	0
D11	SYBR	FAD13	Unkn	-NaCI-24h	26.18	26.18	0
E01	SYBR	tublin	Unkn	-NaCI-24h	25.17	25.17	0
E02	SYBR	tublin	Unkn	-NaHCO3-24h	27.95	27.95	0
E03	SYBR		Unkn		N/A	0	0
E04	SYBR	tublin	Unkn	-NaHCO3-3h	25.55	25.55	0
E05	SYBR	tublin	Unkn	-NaHCO3-3h	25.69	25.69	0
E06	SYBR	tublin	Unkn	-NaHCO3-3h	25.83	25.83	0
E07	SYBR	tublin	Unkn	-NaHCO3-12h	24.7	24.7	0
E08	SYBR	tublin	Unkn	-NaHCO3-12h	24.61	24.61	0
E09	SYBR	tublin	Unkn	-NaHCO3-12h	24.85	24.85	0
E10	SYBR	tublin	Unkn	-NaHCO3-24h	28.04	28.04	0
E11	SYBR	tublin	Unkn	-NaHCO3-24h	28.16	28.16	0
F01	SYBR	FAD8	Unkn	-NaCI-24h	26.67	26.67	0
F02	SYBR	FAD8	Unkn	-NaHCO3-24h	30.92	30.92	0
F03	SYBR		Unkn		N/A	0	0
F04	SYBR	FAD8	Unkn	-NaHCO3-3h	28.43	28.43	0
F05	SYBR	FAD8	Unkn	-NaHCO3-3h	28.45	28.45	0
F06	SYBR	FAD8	Unkn	-NaHCO3-3h	28.51	28.51	0
F07	SYBR	FAD8	Unkn	-NaHCO3-12h	28.5	28.5	0
F08	SYBR	FAD8	Unkn	-NaHCO3-12h	28.6	28.6	0
F09	SYBR	FAD8	Unkn	-NaHCO3-12h	28.7	28.7	0
F10	SYBR	FAD8	Unkn	-NaHCO3-24h	30.81	30.81	0
F11	SYBR	FAD8	Unkn	-NaHCO3-24h	30.78	30.78	0
G01	SYBR	FAD11	Unkn	-NaCI-24h	24.98	24.98	0
G02	SYBR	FAD11	Unkn	-NaHCO3-24h	31.27	31.27	0
G03	SYBR		Unkn		N/A	0	0
G04	SYBR	FAD11	Unkn	-NaHCO3-3h	29.44	29.44	0
G05	SYBR	FAD11	Unkn	-NaHCO3-3h	29.5	29.5	0
G06	SYBR	FAD11	Unkn	-NaHCO3-3h	29.39	29.39	0
G07	SYBR	FAD11	Unkn	-NaHCO3-12h	29.12	29.12	0
G08	SYBR	FAD11	Unkn	-NaHCO3-12h	29.14	29.14	0
G09	SYBR	FAD11	Unkn	-NaHCO3-12h	29.13	29.13	0
G10	SYBR	FAD11	Unkn	-NaHCO3-24h	31.25	31.25	0
G11	SYBR	FAD11	Unkn	-NaHCO3-24h	31.47	31.47	0
H01	SYBR	FAD13	Unkn	-NaCI-24h	26.42	26.42	0
H02	SYBR	FAD13	Unkn	-NaHCO3-24h	27.38	27.38	0
H03	SYBR		Unkn		N/A	0	0
H04	SYBR	FAD13	Unkn	-NaHCO3-3h	28.64	28.64	0
H05	SYBR	FAD13	Unkn	-NaHCO3-3h	28.56	28.56	0
H06	SYBR	FAD13	Unkn	-NaHCO3-3h	28.74	28.74	0
H07	SYBR	FAD13	Unkn	-NaHCO3-12h	26.05	26.05	0
H08	SYBR	FAD13	Unkn	-NaHCO3-12h	26.07	26.07	0
H09	SYBR	FAD13	Unkn	-NaHCO3-12h	26.22	26.22	0
H10	SYBR	FAD13	Unkn	-NaHCO3-24h	27.37	27.37	0
H11	SYBR	FAD13	Unkn	-NaHCO3-24h	27.7	27.7	0
A01	SYBR	tublin	Unkn	-0h	23.6	23.6	0
A02	SYBR	tublin	Unkn	-0h	23.81	23.81	0
A03	SYBR	tublin	Unkn	-0h	23.64	23.64	0
A04	SYBR	tublin	Unkn	-NaCI-3h	25.2	25.2	0
A05	SYBR	tublin	Unkn	-NaCI-3h	25.19	25.19	0
A06	SYBR	tublin	Unkn	-NaCI-3h	25.23	25.23	0
A07	SYBR	tublin	Unkn	-NaCI-12h	24.06	24.06	0
A08	SYBR	tublin	Unkn	-NaCI-12h	23.89	23.89	0
A09	SYBR	tublin	Unkn	-NaCI-12h	24.01	24.01	0
A10	SYBR	tublin	Unkn	-NaCI-24h	25.42	25.42	0
A11	SYBR	tublin	Unkn	-NaCI-24h	25.77	25.77	0
A12	SYBR		Unkn		N/A	0	0
B01	SYBR	FAD14	Unkn	-0h	31.91	31.91	0
B02	SYBR	FAD14	Unkn	-0h	31.96	31.96	0
B03	SYBR	FAD14	Unkn	-0h	31.76	31.76	0
B04	SYBR	FAD14	Unkn	-NaCI-3h	31.47	31.47	0
B05	SYBR	FAD14	Unkn	-NaCI-3h	31.56	31.56	0
B06	SYBR	FAD14	Unkn	-NaCI-3h	31.52	31.52	0
B07	SYBR	FAD14	Unkn	-NaCI-12h	30.69	30.69	0
B08	SYBR	FAD14	Unkn	-NaCI-12h	30.62	30.62	0
B09	SYBR	FAD14	Unkn	-NaCI-12h	30.78	30.78	0
B10	SYBR	FAD14	Unkn	-NaCI-24h	32.37	32.37	0
B11	SYBR	FAD14	Unkn	-NaCI-24h	33.08	33.08	0
B12	SYBR		Unkn		N/A	0	0
C01	SYBR	FAD15	Unkn	-0h	31.8	31.8	0
C02	SYBR	FAD15	Unkn	-0h	31.49	31.49	0
C03	SYBR	FAD15	Unkn	-0h	31.89	31.89	0
C04	SYBR	FAD15	Unkn	-NaCI-3h	27.34	27.34	0
C05	SYBR	FAD15	Unkn	-NaCI-3h	27.01	27.01	0
C06	SYBR	FAD15	Unkn	-NaCI-3h	27.19	27.19	0
C07	SYBR	FAD15	Unkn	-NaCI-12h	29.03	29.03	0
C08	SYBR	FAD15	Unkn	-NaCI-12h	29.04	29.04	0
C09	SYBR	FAD15	Unkn	-NaCI-12h	29.4	29.4	0
C10	SYBR	FAD15	Unkn	-NaCI-24h	31.13	31.13	0
C11	SYBR	FAD15	Unkn	-NaCI-24h	32.07	32.07	0
C12	SYBR		Unkn		N/A	0	0
D01	SYBR	FAD21	Unkn	-0h	23.67	23.67	0
D02	SYBR	FAD21	Unkn	-0h	23.74	23.74	0
D03	SYBR	FAD21	Unkn	-0h	23.61	23.61	0
D04	SYBR	FAD21	Unkn	-NaCI-3h	25.08	25.08	0
D05	SYBR	FAD21	Unkn	-NaCI-3h	25.07	25.07	0
D06	SYBR	FAD21	Unkn	-NaCI-3h	25.03	25.03	0
D07	SYBR	FAD21	Unkn	-NaCI-12h	24.79	24.79	0
D08	SYBR	FAD21	Unkn	-NaCI-12h	24.86	24.86	0
D09	SYBR	FAD21	Unkn	-NaCI-12h	24.81	24.81	0
D10	SYBR	FAD21	Unkn	-NaCI-24h	24.84	24.84	0
D11	SYBR	FAD21	Unkn	-NaCI-24h	25.15	25.15	0
E01	SYBR	tublin	Unkn	-NaCI-24h	25.2	25.2	0
E02	SYBR	tublin	Unkn	-NaHCO3-24h	28.07	28.07	0
E03	SYBR		Unkn		N/A	0	0
E04	SYBR	tublin	Unkn	-NaHCO3-3h	25.62	25.62	0
E05	SYBR	tublin	Unkn	-NaHCO3-3h	25.75	25.75	0
E06	SYBR	tublin	Unkn	-NaHCO3-3h	25.82	25.82	0
E07	SYBR	tublin	Unkn	-NaHCO3-12h	24.79	24.79	0
E08	SYBR	tublin	Unkn	-NaHCO3-12h	24.7	24.7	0
E09	SYBR	tublin	Unkn	-NaHCO3-12h	24.87	24.87	0
E10	SYBR	tublin	Unkn	-NaHCO3-24h	28.01	28.01	0
E11	SYBR	tublin	Unkn	-NaHCO3-24h	28.52	28.52	0
F01	SYBR	FAD14	Unkn	-NaCI-24h	32.33	32.33	0
F02	SYBR	FAD14	Unkn	-NaHCO3-24h	32.85	32.85	0
F03	SYBR		Unkn		N/A	0	0
F04	SYBR	FAD14	Unkn	-NaHCO3-3h	32.68	32.68	0
F05	SYBR	FAD14	Unkn	-NaHCO3-3h	32.4	32.4	0
F06	SYBR	FAD14	Unkn	-NaHCO3-3h	32.63	32.63	0
F07	SYBR	FAD14	Unkn	-NaHCO3-12h	31.62	31.62	0
F08	SYBR	FAD14	Unkn	-NaHCO3-12h	31.28	31.28	0
F09	SYBR	FAD14	Unkn	-NaHCO3-12h	31.57	31.57	0
F10	SYBR	FAD14	Unkn	-NaHCO3-24h	32.55	32.55	0
F11	SYBR	FAD14	Unkn	-NaHCO3-24h	32.82	32.82	0
G01	SYBR	FAD15	Unkn	-NaCI-24h	31.56	31.56	0
G02	SYBR	FAD15	Unkn	-NaHCO3-24h	34.26	34.26	0
G03	SYBR		Unkn		N/A	0	0
G04	SYBR	FAD15	Unkn	-NaHCO3-3h	28.09	28.09	0
G05	SYBR	FAD15	Unkn	-NaHCO3-3h	28.18	28.18	0
G06	SYBR	FAD15	Unkn	-NaHCO3-3h	28.15	28.15	0
G07	SYBR	FAD15	Unkn	-NaHCO3-12h	30.39	30.39	0
G08	SYBR	FAD15	Unkn	-NaHCO3-12h	30.61	30.61	0
G09	SYBR	FAD15	Unkn	-NaHCO3-12h	30.14	30.14	0
G10	SYBR	FAD15	Unkn	-NaHCO3-24h	34.33	34.33	0
G11	SYBR	FAD15	Unkn	-NaHCO3-24h	33.75	33.75	0
H01	SYBR	FAD21	Unkn	-NaCI-24h	25.03	25.03	0
H02	SYBR	FAD21	Unkn	-NaHCO3-24h	27.2	27.2	0
H03	SYBR		Unkn		N/A	0	0
H04	SYBR	FAD21	Unkn	-NaHCO3-3h	25.84	25.84	0
H05	SYBR	FAD21	Unkn	-NaHCO3-3h	25.76	25.76	0
H06	SYBR	FAD21	Unkn	-NaHCO3-3h	25.72	25.72	0
H07	SYBR	FAD21	Unkn	-NaHCO3-12h	26.19	26.19	0
H08	SYBR	FAD21	Unkn	-NaHCO3-12h	26.26	26.26	0
H09	SYBR	FAD21	Unkn	-NaHCO3-12h	26.34	26.34	0
H10	SYBR	FAD21	Unkn	-NaHCO3-24h	27.07	27.07	0
H11	SYBR	FAD21	Unkn	-NaHCO3-24h	27.14	27.14	0
